# Supplementary material for: Silk Fibroin Bioink for 3D Printing in Tissue Regeneration: Controlled Release of MSC extracellular Vesicles
Source: Pharmaceutics. 2023 Jan 22;15(2):383. doi: 10.3390/pharmaceutics15020383 (PMC9959026; doi:10.3390/pharmaceutics15020383)
Supplement: Supplementary file 1 [file pharmaceutics-15-00383-s001.zip]

Archive with 1 entries (1 files):
- pharmaceutics-2142442-supplementary.pdf
